# Supplementary material for: SlCCD1A Enhances the Aroma Quality of Tomato Fruits by Promoting the Synthesis of Carotenoid-Derived Volatiles
Source: Foods. 2021 Nov 3;10(11):2678. doi: 10.3390/foods10112678 (PMC8621488; doi:10.3390/foods10112678)
Supplement: Supplementary file 1 [file foods-10-02678-s001.zip]

Archive with 1 entries (1 files):
- foods-1413725-Supplementary.xlsx
