# Supplementary material for: SlCCD1A Enhances the Aroma Quality of Tomato Fruits by Promoting the Synthesis of Carotenoid-Derived Volatiles
Source: Foods. 2021 Nov 3;10(11):2678. doi: 10.3390/foods10112678 (PMC8621488; doi:10.3390/foods10112678)
Supplement: Supplementary file 1 [file foods-10-02678-s001.zip › foods-1413725-Supplementary.xlsx]

## Sheet: Supplementary table S1
	Table S1. List of primers used in this study.
	Number	Primer name	Primer sequence	Length (bp)	Tm value (℃)
	1	SlActin-F	GTGCGAGTGTCCTGTCTGTT	224	55
		SlActin-R	CCAAGGGATGGTGTAGCCAG		60
	2	SlCCD1A-F	TGGTTCGGAGGCTGTATTTG	239	57.89
		SlCCD1A-R	CTCACAGTTTGGCTTGTTCTTG		58.3
	3	SlCCD1B-F	GGATCAACGAGAACTACACTGG	234	58.49
		SlCCD1B-R	CCTCTTCACATTCAGTCCCAG		58.02
	4	SlCCD4A-F	GTATCGATCGCGGAAGTTGAT	130	58.34
		SlCCD4A-R	CGTAGCCATCGTCTTCGTTAG		58.63
	5	SlCCD4B-F	GCCCGATACCTCCGTTTATAAC	226	58.68
		SlCCD4B-R	CCACCTCATTTCCGACTCATC		58.44
	6	SlCCD7-F	GATCCATACCATCCGATTTCCC	220	58.39
		SlCCD7-R	AACCTCCACTTTCCACTCAC		57.36
	7	SlCCD8-F	CCCAACACCCTCACCAAGATT	287	60.2
		SlCCD8-R	GTCTTGGATGTGGGGTGATACTA		59.29
	8	SlCCD-like-F	GAGTATCATATGTTGGCAGAGGG	183	58.43
		SlCCD-like-R	TGTGATTGTGGTAATAGGGTGTG		58.42
	9	SlCCD1A-F	ATGGGGAGAAAAGAAGATGATGGA	1638	57.25
		SlCCD1A-R	TCACAGTTTGGCTTGTTCTTGAAT		58.63
	10	SlCCD1B-F	ATGGGGATGAATGAAGAAGATGGA	1638	59.02
		SlCCD1B-R	TCACATTTTGGCTTGCTCCTGAA		58.04

## Sheet: Supplementary table S2
Table S2. The cis-acting regulatory elements of the SlCCD1A and SlCCD1B promoters in tomato.
Gene	Site Name	Sequence	Organism	Function
SlCCD1A and SlCCD1B	TATA-box	TATAA	Arabidopsis thaliana	core promoter element around -30 of transcription start
	CAAT-box	CAAAT	Pisum sativum	common cis-acting element in promoter and enhancer regions
	G-box	CACGTC	Zea mays	cis-acting regulatory element involved in light responsiveness
	TCT-motif	TCTTAC	Arabidopsis thaliana	part of a light responsive element
	chs-CMA2a	TCACTTGA	Petroselinum crispum	part of a light responsive element
	Box 4	ATTAAT	Petroselinum crispum	part of a conserved DNA module involved in light responsiveness
	AE-box	AGAAACAA	Arabidopsis thaliana	part of a module for light response
	ABRE	ACGTG	Arabidopsis thaliana	cis-acting element involved in the abscisic acid responsiveness
	circadian	CAAAGATATC	Lycopersicon esculentum	cis-acting regulatory element involved in circadian control
SlCCD1A	O2-site	GATGACATGG	Zea mays	cis-acting regulatory element involved in zein metabolism regulation
	TGACG-motif	TGACG	Hordeum vulgare	cis-acting regulatory element involved in the MeJA-responsiveness
	CGTCA-motif	CGTCA	Hordeum vulgare	cis-acting regulatory element involved in the MeJA-responsiveness
SlCCD1B	GATA-motif	GATAGGA	Arabidopsis thaliana	part of a light responsive element
	LAMP-element	CTTTATCA	Pisum sativum	part of a light responsive element
	CAT-box	GCCACT	Arabidopsis thaliana	cis-acting regulatory element related to meristem expression
	MRE	AACCTAA	Petroselinum crispum	MYB binding site involved in light responsiveness
	MBS	CAACTG	Arabidopsis thaliana	MYB binding site involved in drought-inducibility
	GARE-motif	TCTGTTG	Brassica oleracea	gibberellin-responsive element
	ARE	AAACCA	Zea mays	cis-acting regulatory element essential for the anaerobic induction
	AT-rich sequence	TAAAATACT	Pisum sativum	element for maximal elicitor-mediated activation (2copies)
	HD-Zip 3	GTAAT(G/C)ATTAC	Arabidopsis thaliana	protein binding site
